# Supplementary material for: Measurement Error Analysis and Thermal Degradation Kinetic Model Improvement for Thermogravimetric Analyzers
Source: Polymers (Basel). 2025 Sep 1;17(17):2390. doi: 10.3390/polym17172390 (PMC12431055; doi:10.3390/polym17172390)
Supplement: Supplementary file 1 [file polymers-17-02390-s001.zip]

Archive with 1 entries (1 files):
- polymers-3682019-supplementary.pdf
